# Supplementary material for: Endothelial Cell Apoptosis but Not Necrosis Is Inhibited by Ischemic Preconditioning
Source: Int J Mol Sci. 2024 Jan 19;25(2):1238. doi: 10.3390/ijms25021238 (PMC10816637; doi:10.3390/ijms25021238)
Supplement: Supplementary file 1 [file ijms-25-01238-s001.zip]

Archive with 1 entries (1 files):
- ijms-2802337-supplementary.pdf
